# Supplementary material for: Construction and validation of a prediction model for 90-day readmission risk in patients with chronic heart failure
Source: Front Cardiovasc Med. 2025 Nov 6;12:1627789. doi: 10.3389/fcvm.2025.1627789 (PMC12630121; doi:10.3389/fcvm.2025.1627789)
Supplement: Supplementary Table 1 — Variance inflation factors for variables. [file Table1.xlsx]

## Sheet: VIF_results
Variance inflation factors for variables
Variable	Variance inflation factor
age	1.79396
BMI	1.35108
SBP	1.83208
DBP	2.12648
admission heart rate	1.70294
FBG	1.33066
TC	29.1336
TG	2.8795
HDL	3.44741
LDL	21.2985
TB	1.3905
CK-MB	1.16616
ALT	1.48045
AST	1.47458
serum sodium	1.33969
eGFR	1.39621
LVEF	1.41063
LAD	1.72642
NEU	1.60435
MON	1.30374
hemoglobin	1.20934
PLT	1.33672
CALLY index	1.45351
sex	1.63749
diabetes	1.28597
smoking	1.83725
drinking	1.67052
valve heart disease	1.32743
atrial fibrillation	1.67873
myocardial infarction	1.15019
coronary heart disease	1.47648
cerebrovascular disease	1.13929
COPD	1.3686
BNP	1.44418
cTn	1.48246
