# Supplementary material for: Construction and validation of a prediction model for 90-day readmission risk in patients with chronic heart failure
Source: Front Cardiovasc Med. 2025 Nov 6;12:1627789. doi: 10.3389/fcvm.2025.1627789 (PMC12630121; doi:10.3389/fcvm.2025.1627789)
Supplement: Supplementary Table 2 — Correlation matrix of variables. [file Table2.xlsx]

## Sheet: cor_matrix
Correlation matrix of variables
Variable	age	BMI	SBP	DBP	admission heart rate	FBG	TC	TG	HDL	LDL	TB	CK-MB	ALT	AST	serum sodium	eGFR	LVEF	LAD	NEU	MON	hemoglobin	PLT	CALLY index	sex	diabetes	smoking	drinking	valve heart disease	atrial fibrillation	myocardial infarction	coronary heart disease	cerebrovascular disease	COPD	BNP	cTn
age	1	-0.265739	-0.0849455	-0.339655	-0.214812	0.0744292617548021	-0.29607	-0.29333	0.0188058	-0.279257	0.00575389	-0.139776	-0.117719	0.0367788	-0.0656578	0.0122169	0.0978314	0.025849	-0.0150404	0.137506	0.00053564	-0.186324	-0.000187906	-0.10254	-0.0256516	-0.142721	-0.0646958	-0.0249592	0.254524	0.0192426	0.155415	0.132091	0.189133	0.107092	0.0482523
BMI	-0.265739	1	0.107797	0.112146	-0.052965	0.0868746	0.0601189	0.205149	-0.175767	0.0773212	0.0477389	0.00283603	0.10449	0.0092722	0.168628	-0.0367641	0.0144986	0.0857095	-0.0828789	-0.0619884	0.0527912	-0.0173314	0.0298893	0.08732	0.121452	0.0442833	0.0890097	-0.175156	-0.059418	0.0361251	0.0264898	-0.0327288	-0.105834	-0.0807154	-0.0447419
SBP	-0.0849455	0.107797	1	0.536512	0.0553601	0.0712763	0.194085	0.134169	0.110491	0.155134	-0.115475	0.0103939	0.00136422	0.00727723	-0.000775298	-0.196533	0.114505	-0.0792991	-0.0168513	-0.0933891	0.00511901	0.114439	-0.00732759	-0.0802567	0.108157	-0.0599151	-0.0459231	-0.101328	-0.199259	0.0415014	-0.0690812	-0.00767192	-0.0662913	0.0427141	0.0159959
DBP	-0.339655	0.112146	0.536512	1	0.348379	1.5529e-05	0.261731	0.133888	0.035617	0.260713	0.0363108	-0.0101399	0.0605394	0.00330419	-0.00284946	-0.0620336	-0.140091	0.0204659	0.0281586	-0.0953176	0.00550676	0.101017	-0.125629	0.0656862	-0.0602317	0.135413	0.0987608	-0.06111	-0.0282797	0.0503945	-0.1119	-0.000150314	-0.108388	0.0609184	0.064004
admission heart rate	-0.214812	-0.052965	0.0553601	0.348379	1	0.187997	0.325477	0.026114	0.054654	0.353377	0.00873433	0.11492	0.0293878	0.0578153	-0.12243	-0.0914568	-0.248426	-0.0261108	0.272906	-0.175701	-0.0781796	0.212274	-0.195673	0.0176165	0.00864648	0.153725	0.117599	0.0127289	0.0328024	0.000603247	-0.289626	-0.0755443	0.124082	0.169371	0.17714
FBG	0.0744293	0.0868746	0.0712763	1.5529e-05	0.187997	1	0.0784122	0.0796847	-0.00201089	0.103453	-0.15011	0.0236843	0.0124263	0.027016	-0.207058	-0.0637362	0.0127106	-0.0533666	0.143693	-0.139026	-0.0202222	0.146357	-0.137027	-0.105218	0.27833	-0.0482719	-0.0373646	-0.0890447	-0.0187032	-0.00285856	-0.0440689	-0.0339821	0.0446092	0.0847012	0.0342516
TC	-0.29607	0.0601189	0.194085	0.261731	0.325477	0.0784122	1	0.372888	0.379648	0.937959	-0.0774969	0.220274	0.0673965	0.106563	-0.0709444	-0.0315731	-0.0716375	-0.142986	0.0322729	-0.0879702	0.0198231	0.308708	-0.1423	-0.144479	-0.0749553	0.0594141	-0.0642534	-0.0366888	-0.203617	-0.00352972	-0.162851	-0.0428876	-0.0313316	0.00668252	0.03755
TG	-0.29333	0.205149	0.134169	0.133888	0.026114	0.0796847	0.372888	1	-0.198948	0.265674	-0.15386	0.0600682	0.141017	0.0133042	-0.00955124	-0.045977	0.156999	-0.20029	-0.198629	-0.108305	0.153619	0.156728	0.0286471	-0.0415175	0.0762112	-0.0234853	-0.0519862	-0.0654702	-0.223845	-0.000417829	0.0906527	0.0066518	-0.105225	-0.299582	-0.093733
HDL	0.0188058	-0.175767	0.110491	0.035617	0.054654	-0.00201089	0.379648	-0.198948	1	0.184042	-0.0722425	0.0345573	-0.0817011	0.0554851	-0.00546532	0.0750887	0.0548855	-0.108661	0.017897	-0.0423749	-0.025093	0.115318	0.115787	-0.194059	-0.0219235	-0.0193792	-0.00482402	-0.0245015	-0.0880748	-0.0826014	-0.119527	-0.0401735	0.130129	0.131374	-0.0533117
LDL	-0.279257	0.0773212	0.155134	0.260713	0.353377	0.103453	0.937959	0.265674	0.184042	1	-0.0203015	0.211523	0.0752191	0.0991384	-0.0847921	-0.0488329	-0.134323	-0.0983863	0.0599814	-0.0547915	-0.00322889	0.282119	-0.195893	-0.100914	-0.102585	0.0808948	-0.0221713	-0.0295722	-0.177197	0.0213739	-0.168987	-0.0334855	-0.0593789	0.0287492	0.0458974
TB	0.00575389	0.0477389	-0.115475	0.0363108	0.00873433	-0.15011	-0.0774969	-0.15386	-0.0722425	-0.0203015	1	-0.0164025	0.117531	0.072428	-0.00579796	0.148004	-0.244516	0.204556	-0.00240675	0.0736667	0.0867865	-0.220929	0.0402107	0.172753	-0.206956	0.102284	0.0986155	0.198351	0.246583	-0.0317072	-0.0788899	0.0176967	-0.0189774	0.0555511	0.109651
CK-MB	-0.139776	0.00283603	0.0103939	-0.0101399	0.11492	0.0236843	0.220274	0.0600682	0.0345573	0.211523	-0.0164025	1	0.122761	0.118027	0.00144548	0.0622362	-0.09424	0.0114833	0.121181	-0.0760934	0.018588	0.0832784	-0.0441231	-0.0093394	-0.0177745	-0.0136516	0.0117773	-0.0129114	-0.013858	0.0267161	-0.0470884	0.0256238	-0.029959	0.0306736	0.109471
ALT	-0.117719	0.10449	0.00136422	0.0605394	0.0293878	0.0124263	0.0673965	0.141017	-0.0817011	0.0752191	0.117531	0.122761	1	0.486312	-0.00622006	0.0918184	-0.0760321	0.0170438	-0.0449485	0.0175561	0.0561136	-0.0126849	-0.0202247	0.00837043	-0.0860321	0.0687983	0.121464	0.00421916	-0.0396763	0.0062352	0.041632	-0.0268397	-0.0518077	-0.0311679	0.00302366
AST	0.0367788	0.0092722	0.00727723	0.00330419	0.0578153	0.027016	0.106563	0.0133042	0.0554851	0.0991384	0.072428	0.118027	0.486312	1	-0.154159	0.0889153	0.0181211	-0.0107859	0.0655285	0.0018786	-0.00649791	-0.0517602	-0.038635	0.0523856	-0.0608764	-0.0072171	0.0440555	-0.00374914	-0.0204792	-0.0129954	-0.049519	-0.00161601	0.0797243	0.0319636	0.0675182
serum sodium	-0.0656578	0.168628	-0.000775298	-0.00284946	-0.12243	-0.207058	-0.0709444	-0.00955124	-0.00546532	-0.0847921	-0.00579796	0.00144548	-0.00622006	-0.154159	1	0.0634085	-0.029286	-0.0685393	-0.266461	-0.0062051	-0.00404451	-0.133781	0.185525	-0.117166	-0.0199388	-0.0759895	-0.00352995	-0.0364246	-0.0224768	-0.0311264	0.14944	-0.096988	-0.137727	-0.0880727	-0.143964
eGFR	0.0122169	-0.0367641	-0.196533	-0.0620336	-0.0914568	-0.0637362	-0.0315731	-0.045977	0.0750887	-0.0488329	0.148004	0.0622362	0.0918184	0.0889153	0.0634085	1	0.0397662	-0.0712138	-0.204981	0.15371	0.100033	-0.00413545	0.134832	-0.0684545	-0.182878	0.0154891	0.0402933	0.0458625	0.0165085	-0.0235334	0.154622	-0.0411241	0.114478	-0.163877	-0.300396
LVEF	0.0978314	0.0144986	0.114505	-0.140091	-0.248426	0.0127106	-0.0716375	0.156999	0.0548855	-0.134323	-0.244516	-0.09424	-0.0760321	0.0181211	-0.029286	0.0397662	1	-0.297898	-0.120294	0.00310778	0.0694671	0.0474663	0.157429	-0.0289658	0.043271	-0.111657	-0.119524	-0.103663	-0.148036	0.0294021	0.19683	-0.00737706	0.0773025	-0.257517	-0.169602
LAD	0.025849	0.0857095	-0.0792991	0.0204659	-0.0261108	-0.0533666	-0.142986	-0.20029	-0.108661	-0.0983863	0.204556	0.0114833	0.0170438	-0.0107859	-0.0685393	-0.0712138	-0.297898	1	0.100211	0.113499	-0.182233	-0.187655	-0.134165	0.055121	0.0113934	0.0247343	0.120846	0.319151	0.464269	-0.113403	-0.219933	-0.0118093	-0.0918979	0.212507	0.131634
NEU	-0.0150404	-0.0828789	-0.0168513	0.0281586	0.272906	0.143693	0.0322729	-0.198629	0.017897	0.0599814	-0.00240675	0.121181	-0.0449485	0.0655285	-0.266461	-0.204981	-0.120294	0.100211	1	-0.286378	-0.157601	0.0565453	-0.320807	0.136448	0.0678841	0.134914	0.036184	0.100176	0.0520136	-0.000789015	-0.165242	-0.0340005	0.130158	0.233589	0.288786
MON	0.137506	-0.0619884	-0.0933891	-0.0953176	-0.175701	-0.139026	-0.0879702	-0.108305	-0.0423749	-0.0547915	0.0736667	-0.0760934	0.0175561	0.0018786	-0.0062051	0.15371	0.00310778	0.113499	-0.286378	1	-0.034294	-0.140276	-0.00729072	0.0545275	-0.132532	-0.0263538	-0.0497679	-0.0101146	0.0524985	-0.0328475	0.0531671	-0.0472835	0.10584	-0.0352222	-0.136353
hemoglobin	0.00053564	0.0527912	0.00511901	0.00550676	-0.0781796	-0.0202222	0.0198231	0.153619	-0.025093	-0.00322889	0.0867865	0.018588	0.0561136	-0.00649791	-0.00404451	0.100033	0.0694671	-0.182233	-0.157601	-0.034294	1	-0.0567105	0.14898	0.138262	-0.0379336	0.0170344	0.0583213	-0.13144	-0.138562	0.0251907	0.186533	0.00989263	-0.0945115	-0.161812	-0.04156
PLT	-0.186324	-0.0173314	0.114439	0.101017	0.212274	0.146357	0.308708	0.156728	0.115318	0.282119	-0.220929	0.0832784	-0.0126849	-0.0517602	-0.133781	-0.00413545	0.0474663	-0.187655	0.0565453	-0.140276	-0.0567105	1	-0.0690611	-0.17225	0.0134602	-0.0194964	-0.0685636	-0.0929914	-0.204211	0.0276031	0.0205238	-0.0302057	-0.0309054	-0.0509789	0.0762785
CALLY index	-0.000187906	0.0298893	-0.00732759	-0.125629	-0.195673	-0.137027	-0.1423	0.0286471	0.115787	-0.195893	0.0402107	-0.0441231	-0.0202247	-0.038635	0.185525	0.134832	0.157429	-0.134165	-0.320807	-0.00729072	0.14898	-0.0690611	1	-0.0801173	0.0464077	-0.0620545	-0.00818706	-0.0747049	-0.160473	0.0239831	0.209178	0.0288042	-0.0475337	-0.256676	-0.299878
sex	-0.10254	0.08732	-0.0802567	0.0656862	0.0176165	-0.105218	-0.144479	-0.0415175	-0.194059	-0.100914	0.172753	-0.0093394	0.00837043	0.0523856	-0.117166	-0.0684545	-0.0289658	0.055121	0.136448	0.0545275	0.138262	-0.17225	-0.0801173	1	-0.0330488	0.425506	0.329223	0.0221523	0.0374591	0.0618332	0.0300762	0.0375352	0.127481	-0.126036	0.192455
diabetes	-0.0256516	0.121452	0.108157	-0.0602317	0.00864648	0.27833	-0.0749553	0.0762112	-0.0219235	-0.102585	-0.206956	-0.0177745	-0.0860321	-0.0608764	-0.0199388	-0.182878	0.043271	0.0113934	0.0678841	-0.132532	-0.0379336	0.0134602	0.0464077	-0.0330488	1	-0.049297	-0.0244586	-0.112158	-0.0896966	0.0617114	0.0132412	0.00687421	-0.0971099	0.0696495	0.0280141
smoking	-0.142721	0.0442833	-0.0599151	0.135413	0.153725	-0.0482719	0.0594141	-0.0234853	-0.0193792	0.0808948	0.102284	-0.0136516	0.0687983	-0.0072171	-0.0759895	0.0154891	-0.111657	0.0247343	0.134914	-0.0263538	0.0170344	-0.0194964	-0.0620545	0.425506	-0.049297	1	0.549604	0	0.0533191	-0.019803	-0.0184334	-0.0846857	0.207184	0.0401054	0.0579158
drinking	-0.0646958	0.0890097	-0.0459231	0.0987608	0.117599	-0.0373646	-0.0642534	-0.0519862	-0.00482402	-0.0221713	0.0986155	0.0117773	0.121464	0.0440555	-0.00352995	0.0402933	-0.119524	0.120846	0.036184	-0.0497679	0.0583213	-0.0685636	-0.00818706	0.329223	-0.0244586	0.549604	1	0.0164357	0.0455154	0.0335776	-0.0372909	-0.0104762	0.0882061	0.00590915	0.0500809
valve heart disease	-0.0249592	-0.175156	-0.101328	-0.06111	0.0127289	-0.0890447	-0.0366888	-0.0654702	-0.0245015	-0.0295722	0.198351	-0.0129114	0.00421916	-0.00374914	-0.0364246	0.0458625	-0.103663	0.319151	0.100176	-0.0101146	-0.13144	-0.0929914	-0.0747049	0.0221523	-0.112158	0	0.0164357	1	0.253115	-0.0973226	-0.18696	-0.0942226	-0.0741118	0.100778	0.0208425
atrial fibrillation	0.254524	-0.059418	-0.199259	-0.0282797	0.0328024	-0.0187032	-0.203617	-0.223845	-0.0880748	-0.177197	0.246583	-0.013858	-0.0396763	-0.0204792	-0.0224768	0.0165085	-0.148036	0.464269	0.0520136	0.0524985	-0.138562	-0.204211	-0.160473	0.0374591	-0.0896966	0.0533191	0.0455154	0.253115	1	-0.108887	-0.154676	0.0502631	0.0173375	0.235436	0.0877648
myocardial infarction	0.0192426	0.0361251	0.0415014	0.0503945	0.000603247	-0.00285856	-0.00352972	-0.000417829	-0.0826014	0.0213739	-0.0317072	0.0267161	0.0062352	-0.0129954	-0.0311264	-0.0235334	0.0294021	-0.113403	-0.000789015	-0.0328475	0.0251907	0.0276031	0.0239831	0.0618332	0.0617114	-0.019803	0.0335776	-0.0973226	-0.108887	1	0.226322	-0.0344232	0.00455873	-0.0238261	0.144872
coronary heart disease	0.155415	0.0264898	-0.0690812	-0.1119	-0.289626	-0.0440689	-0.162851	0.0906527	-0.119527	-0.168987	-0.0788899	-0.0470884	0.041632	-0.049519	0.14944	0.154622	0.19683	-0.219933	-0.165242	0.0531671	0.186533	0.0205238	0.209178	0.0300762	0.0132412	-0.0184334	-0.0372909	-0.18696	-0.154676	0.226322	1	-0.0352467	-0.0867078	-0.268801	-0.0705167
cerebrovascular disease	0.132091	-0.0327288	-0.00767192	-0.000150314	-0.0755443	-0.0339821	-0.0428876	0.0066518	-0.0401735	-0.0334855	0.0176967	0.0256238	-0.0268397	-0.00161601	-0.096988	-0.0411241	-0.00737706	-0.0118093	-0.0340005	-0.0472835	0.00989263	-0.0302057	0.0288042	0.0375352	0.00687421	-0.0846857	-0.0104762	-0.0942226	0.0502631	-0.0344232	-0.0352467	1	-0.115636	-0.043652	0.115959
COPD	0.189133	-0.105834	-0.0662913	-0.108388	0.124082	0.0446092	-0.0313316	-0.105225	0.130129	-0.0593789	-0.0189774	-0.029959	-0.0518077	0.0797243	-0.137727	0.114478	0.0773025	-0.0918979	0.130158	0.10584	-0.0945115	-0.0309054	-0.0475337	0.127481	-0.0971099	0.207184	0.0882061	-0.0741118	0.0173375	0.00455873	-0.0867078	-0.115636	1	0.0851231	-0.0389449
BNP	0.107092	-0.0807154	0.0427141	0.0609184	0.169371	0.0847012	0.00668252	-0.299582	0.131374	0.0287492	0.0555511	0.0306736	-0.0311679	0.0319636	-0.0880727	-0.163877	-0.257517	0.212507	0.233589	-0.0352222	-0.161812	-0.0509789	-0.256676	-0.126036	0.0696495	0.0401054	0.00590915	0.100778	0.235436	-0.0238261	-0.268801	-0.043652	0.0851231	1	0.133863
cTn	0.0482523	-0.0447419	0.0159959	0.064004	0.17714	0.0342516	0.03755	-0.093733	-0.0533117	0.0458974	0.109651	0.109471	0.00302366	0.0675182	-0.143964	-0.300396	-0.169602	0.131634	0.288786	-0.136353	-0.04156	0.0762785	-0.299878	0.192455	0.0280141	0.0579158	0.0500809	0.0208425	0.0877648	0.144872	-0.0705167	0.115959	-0.0389449	0.133863	1
